# Supplementary material for: Development, Establishment, and Validation of a Model for the Mineralization of Periodontium Remodelling Cells: Cementoblasts
Source: Int J Mol Sci. 2023 Sep 7;24(18):13829. doi: 10.3390/ijms241813829 (PMC10531176; doi:10.3390/ijms241813829)
Supplement: Supplementary file 1 [file ijms-24-13829-s001.zip]

Archive with 1 entries (1 files):
- ijms-2584344-supplementary.pdf
